# Supplementary material for: Age Differences in Hazard Perception of Drivers: The Roles of Emotion
Source: Front Psychol. 2022 Jun 2;13:867673. doi: 10.3389/fpsyg.2022.867673 (PMC9200974; doi:10.3389/fpsyg.2022.867673)
Supplement: Supplementary file 1 [file Data_Sheet_1.ZIP]

Archive with 11 entries (11 files):
- 120849be979c44bb5e130bf696ab310.jpg
- 4c06103366970167becb8fe5c0396f1.jpg
- 6677af57b36e4f6ce2c7b363b238bc3.jpg
- 836f300599a7934a0ac9ef192a46452.jpg
- 9d36cdfab07180e670ed8e44dd5d741.jpg
- c0b1915f940d750957a92d28b99b4d8.jpg
- c836773de1ab9998c56ee6c2d34a1b4.jpg
- c98feea191ea4286158f9ca199a6307.jpg
- cdad961ad44f6caa542bb8b3d5b7df3.jpg
- e130564cbe2845321efcf8fce5175ea.jpg
- fc41d8e624767d821e6391427534dad.jpg
