# Supplementary material for: Age Differences in Hazard Perception of Drivers: The Roles of Emotion
Source: Front Psychol. 2022 Jun 2;13:867673. doi: 10.3389/fpsyg.2022.867673 (PMC9200974; doi:10.3389/fpsyg.2022.867673)
Supplement: Supplementary file 2 [file Data_Sheet_2.ZIP]

Archive with 5 entries (5 files):
- excluded data.xlsx
- experiment data.xlsx
- participants information.xlsx
- Pre-experimental emotional manipulation.xlsx
- Sign comprehension experiment.xlsx
