# Supplementary material for: Age Differences in Hazard Perception of Drivers: The Roles of Emotion
Source: Front Psychol. 2022 Jun 2;13:867673. doi: 10.3389/fpsyg.2022.867673 (PMC9200974; doi:10.3389/fpsyg.2022.867673)
Supplement: Supplementary file 2 [file Data_Sheet_2.ZIP › excluded data.xlsx]

## Sheet: Sheet1
emotion	nagative	negative	neutral	neutral	positive	positive	positive	neutral	negative
age	23	22	24	23	22	21	60	50	55
sex	M	M	M	W	M	M	M	M	W
edution	Undergraduate	Undergraduate	Undergraduate	Undergraduate	Undergraduate	Undergraduate	High school or belo	High school or belo	High school or belo
EV 1	5	6	4	5	7	8	8	6	3	3
EV 2	1	2	8	9	2	3	3	2	8	7
EA 1	1	5	6	7	2	3	4	4	7	8
EA 2	3	3	4	6	4	3	3	3	3	3
sign 1	2	3	3	2	4	5	3	2	2	5
sign 2	3	2	4	2	3	5	2	2	3	2
sign 3	4	4	2	4	4	5	3	4	4	3
sign 4	5	5	3	5	4	3	4	5	4	4
sign 5	4	3	1	1	3	1	3	1	3	2
sign 6	1	3	3	3	2	3	3	3	3	3
sign 7	5	5	5	5	3	5	4	5	5	5
sign 8	3	4	4	4	2	5	3	4	4	3
sign 9	2	2	3	2	2	3	2	2	4	4
sign 10	3	3	2	3	3	1	2	3	3	2
sign 11	4	4	4	4	2	2	2	4	4	4
sign 12	3	3	3	3	2	2	4	3	4	2
sign 13	5	4	3	4	2	3	3	4	4	3
sign 14	3	4	1	4	2	2	2	4	4	3
sign 15	3	1	2	1	2	1	2	1	2	4
sign 16	4	3	3	3	3	1	1	3	4	4
sign 17	4	4	4	4	3	4	5	4	4	4
sign 18	4	4	4	4	2	3	1	4	3	4
sign 19	4	4	4	4	2	4	4	4	4	4
sign 20	2	5	4	5	2	3	2	5	3	3
sign 21	1	1	1	1	2	3	2	1	4	2
sign 22	2	4	2	4	4	1	1	4	3	2
mean score	3.22727	3.40909	2.95455	3.27273	2.63636	2.95455	2.63636	3.27273	3.54545	3.27273
