# Supplementary material for: Age Differences in Hazard Perception of Drivers: The Roles of Emotion
Source: Front Psychol. 2022 Jun 2;13:867673. doi: 10.3389/fpsyg.2022.867673 (PMC9200974; doi:10.3389/fpsyg.2022.867673)
Supplement: Supplementary file 2 [file Data_Sheet_2.ZIP › experiment data.xlsx]

## Sheet: Sheet1
young	emotion	Negative												Neutral																	Positive
	sex	M	W	M	W	W	M	M	M	M	M	M	W	M	M	M	W	M	W	W	M	M	M	M	M	M	W	M	M	M	W	M	W	W	M	M	M
	education	Undergraduate	Undergraduate	Undergraduate	Undergraduate	Undergraduate	Undergraduate	Undergraduate	Undergraduate	Undergraduate	Undergraduate	Undergraduate	Undergraduate	Undergraduate	Undergraduate	Undergraduate	Undergraduate	Undergraduate	Undergraduate	Undergraduate	Undergraduate	Undergraduate	Undergraduate	Undergraduate	Undergraduate	Undergraduate	Undergraduate	Undergraduate	Undergraduate	Undergraduate	Undergraduate	Undergraduate	Undergraduate	Undergraduate	Undergraduate	Undergraduate	Undergraduate
	age	22	21	22	21	21	24	22	23	22	21	24	23	23	22	22	21	22	21	21	24	22	23	22	21	24	23	23	22	22	21	22	21	21	24	22	23
	EV 1	1	3	3	1	3	3	3	4	3	3	3	3	6	6	5	6	6	7	6	6	5	6	6	6	7	8	7	7	7	8	8	8	7	7	7	7
	EV 2	2	4	3	3	4	4	2	3	3	3	5	3	6	5	5	7	6	6	5	5	6	5	6	6	7	6	9	7	7	7	7	7	8	6	6	9
	EA 1	3	5	6	5	5	4	3	5	5	6	6	6	6	4	5	7	8	6	7	7	6	7	8	6	5	6	6	7	7	8	7	9	6	7	5	7
	EA 2	5	7	6	4	6	5	4	3	5	6	5	5	4	6	4	5	6	5	6	7	6	6	5	8	6	7	8	6	5	5	6	7	8	7	6	5
	The scores corresponding to each sign
	sign 1	4	4	4	3	3	4	5	3	3	4	2	4	1	4	1	3	2	2	2	4	2	5	3	2	5	5	2	5	2	4	2	1	4	2	3	2
	sign 2	3	3	3	2	4	3	4	2	4	3	2	3	1	3	4	2	2	2	3	3	2	5	2	2	3	3	2	3	2	3	3	1	3	2	4	2
	sign 3	5	4	5	5	4	2	5	5	5	5	4	5	4	4	3	4	3	2	4	5	4	5	5	2	3	3	2	3	4	2	4	4	2	2	4	2
	sign 4	3	5	4	5	5	4	5	5	4	4	5	4	4	3	2	4	4	3	5	4	4	3	4	3	2	2	3	2	5	4	5	4	4	2	5	3
	sign 5	2	2	1	3	2	4	1	3	3	1	1	1	2	3	2	2	2	1	3	2	2	1	2	1	1	1	1	1	1	4	3	2	4	3	3	1
	sign 6	3	3	2	3	3	3	3	3	4	2	3	2	3	2	3	2	1	2	1	1	2	3	2	2	2	2	2	2	3	3	1	3	3	2	3	2
	sign 7	4	4	5	5	3	5	4	5	4	5	5	5	5	3	3	4	3	3	5	5	4	5	5	3	3	3	3	3	5	5	5	5	5	3	4	3
	sign 8	2	4	3	5	4	4	2	5	5	3	4	3	2	3	1	3	3	3	4	3	2	5	2	3	1	1	3	1	4	4	4	2	4	4	4	3
	sign 9	3	4	3	2	4	4	3	2	3	3	2	3	3	2	4	3	2	3	3	2	3	3	4	3	2	2	3	2	2	4	3	3	4	2	4	3
	sign 10	3	3	3	1	4	4	2	1	4	3	3	3	3	4	1	2	3	2	3	1	2	1	2	2	2	2	2	2	3	4	3	3	4	3	4	2
	sign 11	3	3	5	5	4	3	4	5	4	5	4	5	5	4	4	3	3	3	4	5	3	2	4	3	2	2	3	2	4	3	4	5	3	1	4	3
	sign 12	3	4	3	4	3	5	4	4	4	3	3	3	4	5	2	3	2	1	3	3	3	2	2	1	2	2	1	2	3	5	3	4	5	2	4	1
	sign 13	4	3	3	5	2	5	5	5	3	3	4	3	4	3	4	3	3	2	4	2	3	3	2	2	1	1	2	1	4	5	4	4	5	3	2	2
	sign 14	2	2	4	1	3	3	5	1	3	4	4	4	3	2	3	3	2	1	2	1	2	2	3	1	2	2	1	2	4	3	2	3	3	1	4	1
	sign 15	3	3	3	3	3	3	5	3	3	3	1	3	3	3	4	2	2	2	2	2	2	1	2	2	1	1	2	1	1	3	2	3	3	2	3	2
	sign 16	4	4	1	3	4	2	4	3	4	1	3	1	1	3	1	2	1	3	2	1	2	1	2	3	1	2	3	2	3	2	2	1	2	3	4	3
	sign 17	3	3	4	5	4	5	5	5	5	4	4	4	5	4	4	4	3	4	5	5	3	4	3	4	2	1	4	2	4	5	5	5	5	1	4	4
	sign 18	3	3	2	2	3	4	4	2	4	2	4	2	3	3	4	2	2	2	2	1	2	3	2	2	2	2	2	2	4	4	2	3	4	1	4	2
	sign 19	4	4	3	5	3	4	5	5	5	3	4	3	1	3	3	2	4	3	4	2	3	4	2	3	2	2	3	2	4	4	4	1	4	2	3	3
	sign 20	4	3	2	1	3	3	4	4	3	2	5	2	2	3	1	2	2	2	2	1	3	3	3	2	2	2	2	2	5	3	2	2	3	3	4	2
	sign 21	2	3	3	1	3	5	5	1	4	3	1	3	2	3	3	2	3	2	2	2	4	3	2	2	2	2	2	2	1	5	2	2	5	4	3	2
	sign 22	2	3	2	4	3	4	3	1	4	2	4	2	1	4	3	2	2	2	2	2	3	1	3	2	1	1	2	1	4	4	2	1	3	1	3	2
	mean score	3.13636	3.36364	3.09091	3.31818	3.36364	3.77273	3.95455	3.31818	3.86364	3.09091	3.27273	3.09091	2.81818	3.22727	2.72727	2.68182	2.45455	2.27273	3.04545	2.59091	2.72727	2.95455	2.77273	2.27273	2	2	2.27273	2.04545	3.27273	3.77273	3.04545	2.81818	3.72727	2.22727	3.63636	2.27273
	emotion
old	sex	M	M	W	M	M	M	M	W	W	M	M	M	M	M	M	M	M	M	M	W	M	M	M	M	M	M	M	M	M	M	M	M	W	M	M	M
	education	High school or below	High school or below	High school or below	High school or below	High school or below	High school or below	High school or below	High school or below	High school or below	High school or below	High school or below	High school or below	High school or below	High school or below	High school or below	High school or below	High school or below	High school or below	High school or below	High school or below	High school or below	High school or below	High school or below	High school or below	High school or below	High school or below	High school or below	High school or below	High school or below	High school or below	High school or below	High school or below	High school or below	High school or below	High school or below	High school or below
	age	53	55	51	54	50	55	54	56	56	54	60	50	55	53	55	51	54	50	55	54	56	56	54	60	50	55	53	55	51	54	50	55	54	56	56	54
	EV 1	1	1	3	1	3	1	1	1	1	1	1	2	5	5	6	5	5	5	5	6	7	6	4	6	8	8	7	7	6	7	8	8	7	9	6	8
	EV 2	3	2	1	3	2	1	3	2	2	1	2	2	4	6	5	5	5	5	4	6	5	6	4	5	7	7	8	8	6	8	7	6	6	8	7	7
	EA 1	5	6	7	5	5	5	6	4	7	3	5	6	7	7	6	8	6	5	6	7	4	5	6	6	4	5	7	8	7	6	7	6	5	6	7	6
	EA 2	3	4	6	6	5	7	6	5	4	6	5	6	5	5	4	6	6	5	6	5	6	4	6	5	6	6	4	5	6	3	4	5	4	6	4	5
	The scores corresponding to each sign
	sign 1	2	4	3	3	4	5	3	4	3	5	4	4	3	2	4	2	5	1	4	2	3	4	1	4	2	4	3	5	5	3	3	2	3	5	3	5
	sign 2	2	3	1	2	3	5	4	3	3	5	3	3	3	3	3	2	3	3	4	1	2	3	2	3	3	3	3	4	3	4	4	3	4	2	4	2
	sign 3	4	4	4	3	4	5	5	5	5	5	4	4	4	4	4	3	3	1	4	5	3	4	3	4	4	4	4	5	5	5	3	4	5	3	3	3
	sign 4	5	4	4	4	4	3	5	3	3	3	4	4	4	4	3	3	2	3	5	4	4	4	2	3	4	4	4	5	5	5	5	4	5	4	5	4
	sign 5	1	3	1	2	3	1	2	2	2	1	3	3	3	3	3	2	1	3	2	1	3	1	1	3	3	3	3	1	1	2	4	3	3	2	4	2
	sign 6	3	2	3	3	2	3	3	3	3	3	2	2	3	3	2	2	2	3	4	3	3	2	1	2	3	2	3	3	2	3	3	3	4	3	3	3
	sign 7	5	3	5	4	3	5	5	4	4	5	3	3	4	5	3	3	3	3	3	3	4	4	3	3	5	3	4	4	3	5	5	5	5	5	5	5
	sign 8	4	2	1	2	2	5	4	2	2	5	2	2	3	4	3	2	1	3	2	4	3	3	1	3	4	2	3	2	2	4	4	4	4	3	4	3
	sign 9	2	2	2	2	2	3	3	3	3	3	2	2	2	4	2	2	2	3	3	3	2	3	2	2	4	2	2	3	1	3	4	4	3	4	4	4
	sign 10	3	3	1	2	3	1	4	3	3	1	3	3	3	3	4	2	2	3	3	2	2	2	1	4	3	3	3	2	1	4	4	3	3	2	4	2
	sign 11	4	2	3	1	2	2	3	3	3	2	2	2	4	4	4	2	2	3	3	4	2	3	2	4	4	2	4	4	4	3	5	4	5	4	5	4
	sign 12	3	2	4	4	2	2	4	3	3	2	2	2	3	4	5	3	2	3	4	2	4	3	3	5	4	2	3	4	4	4	5	4	3	2	5	2
	sign 13	4	2	4	4	2	3	5	4	4	3	2	2	1	4	3	2	1	3	5	3	3	3	2	3	4	2	1	5	5	5	4	4	5	3	4	3
	sign 14	4	2	3	3	2	2	3	2	2	2	2	2	3	4	2	3	2	3	3	2	2	2	2	2	4	2	3	5	5	3	4	4	3	3	4	3
	sign 15	1	2	2	4	2	1	5	3	4	1	2	2	3	2	3	2	1	3	2	4	2	2	3	3	2	2	3	5	5	5	4	2	2	4	4	4
	sign 16	3	3	1	4	3	1	5	4	4	1	3	3	2	4	3	2	2	3	1	1	1	3	2	3	4	3	2	4	4	5	3	4	3	4	3	4
	sign 17	4	3	5	4	3	4	5	3	3	4	3	3	4	4	4	3	2	3	5	4	5	3	3	4	4	3	4	5	5	5	5	4	5	4	5	4
	sign 18	4	2	4	2	2	3	5	3	4	3	2	2	2	3	3	3	2	3	4	3	1	3	2	3	3	2	2	4	4	5	4	3	3	4	4	4
	sign 19	4	2	3	5	2	4	5	4	4	4	2	2	3	4	3	2	2	3	2	2	4	4	2	3	4	2	3	5	5	5	5	4	3	4	5	4
	sign 20	5	2	3	3	2	3	5	4	2	3	2	2	2	3	3	2	2	3	3	1	2	2	2	3	3	2	2	4	3	5	4	3	2	3	4	3
	sign 21	1	2	4	5	2	3	4	2	2	3	2	2	2	4	3	3	2	3	4	2	2	3	2	3	4	2	2	5	5	4	4	4	2	2	4	2
	sign 22	4	4	4	3	4	1	5	2	2	1	4	4	2	3	4	2	1	3	3	1	1	2	3	4	3	4	2	3	2	5	4	3	3	2	4	2
	mean score	3.27273	2.63636	2.95455	3.13636	2.63636	2.95455	4.18182	3.13636	3.09091	2.95455	2.63636	2.63636	2.86364	3.54545	3.22727	2.36364	2.04545	2.81818	3.31818	2.59091	2.63636	2.86364	2.04545	3.22727	3.54545	2.63636	2.86364	3.95455	3.59091	4.18182	4.09091	3.54545	3.54545	3.27273	4.09091	3.27273
