# Supplementary material for: Age Differences in Hazard Perception of Drivers: The Roles of Emotion
Source: Front Psychol. 2022 Jun 2;13:867673. doi: 10.3389/fpsyg.2022.867673 (PMC9200974; doi:10.3389/fpsyg.2022.867673)
Supplement: Supplementary file 2 [file Data_Sheet_2.ZIP › participants information.xlsx]

## Sheet: Sheet1
young drivers				old drivers
education	age	sex		education	age	sex
Undergraduate	22	M		High school or below	53	M
Undergraduate	21	W		High school or below	55	M
Undergraduate	22	M		High school or below	51	M
Undergraduate	21	W		High school or below	54	M
Undergraduate	21	W		High school or below	50	M
Undergraduate	24	M		High school or below	55	M
Undergraduate	22	M		High school or below	54	M
Undergraduate	23	M		High school or below	56	M
Undergraduate	22	M		High school or below	56	M
Undergraduate	21	M		High school or below	54	M
Undergraduate	24	M		High school or below	60	M
Undergraduate	23	W		High school or below	50	M
Undergraduate	23	M		High school or below	55	W
Undergraduate	22	M
