# Supplementary material for: Age Differences in Hazard Perception of Drivers: The Roles of Emotion
Source: Front Psychol. 2022 Jun 2;13:867673. doi: 10.3389/fpsyg.2022.867673 (PMC9200974; doi:10.3389/fpsyg.2022.867673)
Supplement: Supplementary file 2 [file Data_Sheet_2.ZIP › Pre-experimental emotional manipulation.xlsx]

## Sheet: Sheet1
emotion	age	sex	EA	EV
1	23	M	7	7
1	22	M	6	6	1=positive
1	21	M	6	6	0=negative
1	23	M	6	6
1	23	M	6	6
1	24	M	7	7
1	24	M	6	6
1	25	M	9	6
1	24	M	4	7
1	23	M	2	8
1	24	W	3	7
1	23	W	4	6
1	22	W	4	7
1	21	W	5	6
1	23	W	4	5
1	23	W	7	7
1	24	W	6	6
1	24	W	9	7
1	25	W	4	6
1	24	W	2	8
0	23	M	4	3
0	24	W	5	3
0	23	W	4	4
0	22	W	5	5
0	21	W	6	5
0	23	W	6	4
0	23	W	4	5
0	24	W	2	4
0	24	W	5	5
0	25	W	6	4
0	24	W	3	4
0	23	M	4	3
0	22	M	2	4
0	21	M	2	5
0	23	M	4	4
0	23	M	6	3
0	24	M	6	3
0	24	M	5	4
0	25	M	5	3
0	24	M	6	5
