# Supplementary material for: Age Differences in Hazard Perception of Drivers: The Roles of Emotion
Source: Front Psychol. 2022 Jun 2;13:867673. doi: 10.3389/fpsyg.2022.867673 (PMC9200974; doi:10.3389/fpsyg.2022.867673)
Supplement: Supplementary file 2 [file Data_Sheet_2.ZIP › Sign comprehension experiment.xlsx]

## Sheet: Sheet1
Sign comprehension experiment（N=10）
参与者	No experience			Novice driver			Skilled driver
sex	W	M	W	M	M	M	M	M	W	W
age	23	22	21	23	23	24	24	25	24	45
Comprehension rate of each sign											Average comprehension rate
W1	1	1	1	1	1	1	1	1	1	1	1
W2	1	1	0.75	0.75	1	0.75	1	1	1	0.75	0.9
W3	0.5	1	-1	1	1	1	1	0	1	1	0.65
W4	-1	1	1	1	0.75	0.75	1	0.75	0.75	1	0.7
W5	1	1	1	1	1	1	1	1	1	1	1
W6	-1	1	0	-1	1	0.75	1	1	-1	1	0.275
W7	0	-1	0	0.75	0.5	1	0.5	0.5	1	-1	0.225
W8	1	1	-1	1	1	0.75	1	1	1	1	0.775
W9	1	0.5	1	1	1	1	1	1	0.5	0.5	0.85
W10	-1	-1	1	1	1	-1	-1	1	1	1	0.2
W11	0.75	-1	0.5	0.5	1	1	0.75	1	0.75	0.75	0.6
W12	0.75	0.75	1	0.75	0.5	0.75	0	1	1	1	0.75
W13	0.75	0.75	0.75	1	0.75	0.75	0.5	0.75	0.75	1	0.775
W14	0	1	0	0.5	0.75	-1	1	0	1	0	0.325
W15	0	1	0.75	1	1	1	1	0.75	0.75	0.75	0.8
W16	1	1	0.5	1	1	1	1	0.75	1	0	0.825
W17	-1	-1	0	0	-1	0	0	0	-1	0	-0.4
W18	1	1	0	1	-1	1	1	1	0	0	0.5
W19	1	1	1	1	1	1	1	1	1	1	1
W20	0	0.5	0	0.5	-1	1	1	1	1	1	0.5
W21	0	0	-1	0	-1	0.75	0.75	0	0.75	0	0.025
W22	0.75	0.75	1	0.75	0.75	0.75	0.75	0.75	0.75	0	0.7
W23	0	0	0	-1	-1	-1	1	-1	-1	0	-0.4
W24	1	1	1	1	1	1	1	0.75	1	1	0.975
W25	1	1	0.75	1	1	1	1	1	1	1	0.975
W26	0.5	-1	-1	-1	0.75	-1	-1	0.75	0.75	1	-0.125
W27	0.75	0.75	0.75	0.75	0.75	0.75	0.75	0.75	0.75	1	0.775
W28	0.5	1	-1	1	1	0.75	-1	1	0.75	0.75	0.475
W29	-1	0.75	0	1	0.75	1	-1	1	0.5	1	0.4
W30	1	1	0	1	1	1	1	1	0.5	1	0.85
W31	1	1	1	1	1	1	1	1	1	1	1
W32	1	0.5	1	1	0.75	1	0.75	0.75	1	1	0.875
W33	1	0.5	0.5	1	1	0.5	1	1	0.75	1	0.825
W34	0.75	0.75	-1	1	0.75	0.75	1	0.75	0.75	1	0.65
W35	1	1	0	1	1	1	0.75	1	0.75	1	0.85
W36	1	0.75	0	0.75	0.5	1	0.75	1	0.75	1	0.75
W37	0.5	0.75	1	1	1	0.5	0.5	0.75	0.5	1	0.75
W38	1	1	1	1	1	1	1	1	1	1	1
W39	1	0.75	0.75	1	1	0.75	0.75	0.75	0.75	1	0.85
W40	0.75	1	0.75	1	1	1	0.75	1	0.75	0	0.8
W41	0.75	0.75	0.75	-1	0.5	1	0.75	0.75	1	1	0.625
W42	1	1	0	1	1	1	1	0.75	1	1	0.875
W43	1	1	1	-1	1	-1	1	1	1	1	0.6
After screening, 22 suitable warning traffic signs were obtained.
